# Supplementary material for: A replicon RNA vaccine can induce durable protective immunity from SARS-CoV-2 in nonhuman primates after neutralizing antibodies have waned
Source: PLoS Pathog. 2023 Apr 19;19(4):e1011298. doi: 10.1371/journal.ppat.1011298 (PMC10150980; doi:10.1371/journal.ppat.1011298)
Supplement: S2 Table — (XLSX) [file ppat.1011298.s007.xlsx]

## Sheet: S2 Table
H&E Pathology																				RLL								LUL
		Nasal mucosa	Right Upper Lung Lobe							Right Middle Lung Lobe							Right Lower Lung Lobe							Left Upper Lung Lobe							Left Middle Lung Lobe							Left Lower Lung Lobe							Mediastinal LN	Spleen
Animal ID	Vaccine Group	sebaceous gland infiltrates	perivascular lymphoid cuff	pervascular lymphoid nodules	interstitial pnuemonia	Type II pneumocyte hyperplasia	peribronchial infiltrates subacute	neutrophilic infiltrate & alveolar histiocytosis	Edema and fibrin	perivascular lymphoid cuff	pervascular lymphoid nodules	interstitial pnuemonia	Type II pneumocyte hyperplasia	peribronchial infiltrates subacute	neutrophilic infiltrate & alveolar histiocytosis	Edema and fibrin	perivascular lymphoid cuff	pervascular lymphoid nodules	interstitial pnuemonia	Type II pneumocyte hyperplasia	peribronchial infiltrates subacute	neutrophilic infiltrate & alveolar histiocytosis	Edema and fibrin	perivascular lymphoid cuff	pervascular lymphoid nodules	interstitial pnuemonia	Type II pneumocyte hyperplasia	peribronchial infiltrates subacute	neutrophilic infiltrate & alveolar histiocytosis	Edema and fibrin	perivascular lymphoid cuff	pervascular lymphoid nodules	interstitial pnuemonia	Type II pneumocyte hyperplasia	peribronchial infiltrates subacute	neutrophilic infiltrate & alveolar histiocytosis	Edema and fibrin	perivascular lymphoid cuff	pervascular lymphoid nodules	interstitial pnuemonia	Type II pneumocyte hyperplasia	peribronchial infiltrates subacute	neutrophilic infiltrate & alveolar histiocytosis	Edema and fibrin	eosinophils
470	5	0	0	1	0	0	0	0	0	0	2	0	1	0	0	0	0	2	0	0	0	0	0	0	1	0	0	0	0	0	0	1	0	0	0	0	0	0	2	0	0	0	0	0	0	0
471		0	0	0	0	1	0	1	0	0	0	2	2	0	1	1	1	1	4	4	1	2	2	0	0	0	0	0	0	0	0	0	2	2	0	0	0	1	0	3	3	1	1	1	0	0
473		0	1	1	2	2	0	1	1	1	0	1	1	0	1	0	1	1	2	2	1	1	1	0	1	1	1	0	0	0	0	0	1	1	0	0	0	0	1	2	2	0	1	1	0	0
472	25	1	0	0	0	0	0	0	0	0	0	0	0	0	0	0	1	1	0	0	0	1	0	0	0	0	0	0	0	0	0	0	0	0	0	0	0	0	0	0	0	0	0	0	0	0
474		0	0	0	0	0	0	0	0	0	0	0	0	0	0	0	1	0	0	0	1	0	0	0	0	0	0	0	0	0	0	0	0	0	0	0	0	0	0	0	0	0	0	0	0	0
476		0	1	0	0	0	0	0	0	0	0	0	0	0	0	0	3	0	2	2	1	3	2	0	0	0	0	0	0	0	0	0	0	0	0	0	0	2	0	0	0	0	0	0	0	0
475	50	0	0	0	0	0	0	0	0	1	1	1	1	0	1	0	2	1	0	0	0	0	0	0	0	0	0	0	0	0	0	0	0	0	0	0	0	0	0	0	0	0	0	0	0	0
477		0	1	1	2	3	1	2	3	2	1	3	2	1	3	4	4	1	3	4	1	3	0	0	0	0	0	0	0	0	0	0	0	0	0	0	0	0	0	0	0	0	0	0	0	0
478	mock	0	0	0	0	0	0	0	0	0	2	0	0	0	0	0	0	1	0	0	0	0	0	0	1	0	0	0	0	0	0	1	0	0	0	0	0	1	2	2	2	0	1	1	0	0
479		0	1	0	3	3	1	3	4	0	0	1	1	0	0	0	1	1	4	4	1	3	4	0	0	0	0	0	0	0	0	0	0	0	0	0	0	1	1	4	4	1	3	4	0	0
480		0	0	0	0	0	0	0	0	0	0	1	1	0	0	0	1	1	4	4	1	3	4	0	0	0	0	0	0	0	0	0	0	0	0	0	0	1	1	4	4	4	3	4	0	0
407		0	0	0	1	1	0	0	0	0	0	0	0	0	0	0	0	0	2	2	1	1	2	0	0	0	1	0	0	0	0	0	0	0	0	0	0	1	1	2	2	2	2	2	0	0
408		0	0	0	0	0	0	0	0	0	0	0	0	0	0	0	1	0	3	3	1	2	2	0	0	0	0	0	0	0	0	0	0	0	0	0	0	0	0	1	1	0	0	0	1	0
409		0	0	2	2	0	0	0	0	0	1	1	0	0	0	0	0	1	1	1	0	0	0	0	1	0	0	0	0	0	0	0	2	2	0	0	0	1	1	2	2	1	1	0	0	0
