# Supplementary material for: A replicon RNA vaccine can induce durable protective immunity from SARS-CoV-2 in nonhuman primates after neutralizing antibodies have waned
Source: PLoS Pathog. 2023 Apr 19;19(4):e1011298. doi: 10.1371/journal.ppat.1011298 (PMC10150980; doi:10.1371/journal.ppat.1011298)
Supplement: S3 Table — (XLSX) [file ppat.1011298.s008.xlsx]

## Sheet: S3 Table
IHC
		Lung
Animal ID	Vaccine Group	Right Upper Lobe	Right Middle Lobe	Right Lower Lobe	Left Upper Lobe	Left Middle Lobe	Left Lower Lobe
470	5	0	0	0	0	0	0
471		1	1	1	0	0	0
473		1	0	2	1	1	1
472	25	0	0	0	0	0	0
474		0	0	0	0	0	0
476		0	0	1	0	0	0
475	50	0	0	1	0	0	0
477		2	2	2	0	0	0
478	mock	0	0	2	0	0	0
479		3	0	3	1	2	3
480		0	0	2	0	0	3
407		1	0	2	0	0	1
408		0	0	1	0	0	1
409		0	0	2	1	2	0
