# Supplementary material for: A replicon RNA vaccine can induce durable protective immunity from SARS-CoV-2 in nonhuman primates after neutralizing antibodies have waned
Source: PLoS Pathog. 2023 Apr 19;19(4):e1011298. doi: 10.1371/journal.ppat.1011298 (PMC10150980; doi:10.1371/journal.ppat.1011298)
Supplement: S4 Table — (XLSX) [file ppat.1011298.s009.xlsx]

## Sheet: S4 Table
BAL Cytokines		Log10 Transformed Values (pg/mL)
		G-CSF			GM-CSF			IFNα			IFNγ			IL-1β			IL-1RA			IL-10			IL-12p40			IL-15			IL-18			IL-4			IL-5			IL-6			IL-8			MCP-1			MIP-1α
Animal ID	Vaccine Group	3	5	7	3	5	7	3	5	7	3	5	7	3	5	7	3	5	7	3	5	7	3	5	7	3	5	7	3	5	7	3	5	7	3	5	7	3	5	7	3	5	7	3	5	7	3	5	7
470	5	0.354108	0.582063	0.74351	0.523746	0.523746	0.428135	-0.537602	-0.537602	-0.677781	0.0374265	0.0128372	0.0128372	0.451786	0.451786	0.451786	1.14613	1.14613	1.14613	-0.49485	-0.21467	-0.236572	0.130334	0.130334	0.130334	0.429752	0.429752	0.429752	0.999565	0.999565	0.999565	0.592177	0.592177	0.592177	0.562293	0.344392	0.344392	-0.508638	-0.0555173	0.152288	0.374748	-1.39794	0.374748	0.657056	0.657056	0.657056	0.4843	0.4843	0.4843
471		1.05576	0.868056	0.74351	0.783189	1.04139	0.816904	2.42506	-0.207608	-0.366532	0.893762	0.0606978	-0.275724	0.523746	0.451786	0.451786	4.76268	3.71881	2.35934	0.123852	-0.744727	-0.585027	0.130334	0.130334	0.130334	0.579784	0.547775	-0.408935	0.751279	0.580925	0.999565	0.478566	0.303196	-0.167491	0.60206	0.146128	0.641474	2.98952	1.30621	0.287802	2.08257	0.906335	1.18241	3.66745	3.66745	3.66745	1.23121	0.68842	0.127105
473		1.09447	0.582063	0.354108	0.283301	0.283301	0.745855	1.38093	-0.69897	-0.638272	0.562293	-0.0757207	-0.0177288	0.523746	0.451786	0.451786	4.76268	1.44669	1.14613	-0.19382	-0.60206	-0.508638	0.130334	0.130334	0.130334	0.607455	0.429752	0.429752	0.999565	0.999565	0.999565	0.511883	0.592177	0.592177	0.679428	0.436163	0.25042	3.49308	0.469822	0.889862	1.84615	0.374748	0.374748	3.66745	1.98762	0.657056	1.42878	0.4843	0.4843
472	25	0.354108	0.70757	0.868056	1.04139	-0.0457575	0.596597	-0.619789	-1	-0.537602	-0.0315171	-0.0315171	0.152288	0.451786	0.451786	0.451786	1.14613	1.14613	1.14613	-0.275724	-1	-0.431798	0.130334	0.130334	0.130334	0.429752	0.429752	0.429752	0.999565	0.999565	0.999565	0.592177	0.592177	0.592177	0.344392	0.298853	0.25042	0.0606978	0.152288	0.595496	0.374748	0.374748	0.374748	0.569374	0.657056	0.657056	0.4843	0.4843	0.4843
474		0.969882	0.354108	0.868056	1.04139	-0.0457575	0.428135	0.173186	-0.537602	-0.60206	0.0606978	0.0128372	-0.0757207	0.451786	0.451786	0.451786	4.76268	1.14613	1.14613	-0.537602	-0.431798	-0.431798	0.130334	0.130334	0.130334	0.563481	0.429752	0.429752	0.999565	0.999565	0.999565	0.460898	0.592177	0.592177	0.521138	0.344392	0.344392	1.95075	0.389166	-0.0555173	1.13513	0.374748	-0.823909	3.66745	0.348305	0.657056	0.942504	0.4843	0.4843
476		0.70757	0.70757	0.70757	1.04139	0.569374	0.962843	0.285557	-0.0604807	-0.619789	0.879096	0.653213	0.232996	0.651278	0.390935	0.451786	3.04177	4.76268	2.64342	0.264818	0.264818	0.264818	-0.207608	-0.107905	0.235528	0.60206	0.62941	0.257679	0.472756	0.662758	0.999565	0.440909	0.517196	0.220108	0.9154	1.1186	1.66361	1.88195	1.87978	1.07445	1.29314	1.04571	0.900913	3.66745	3.66745	3.58063	1.14082	0.652246	0.561101
475	50	0.70757	0.70757	0.70757	1.04139	1.04139	1.04139	-0.107905	-0.221849	-0.677781	0.232996	-0.568636	0.232996	0.451786	0.451786	0.451786	1.18441	2.99878	1.51481	0.264818	0.264818	0.264818	0.130334	0.130334	0.130334	0.133539	-0.251812	-0.251812	0.999565	0.999565	0.999565	-0.318759	-0.318759	-0.102373	0.222716	0.695482	0.338456	0.889862	0.913284	0.889862	0.374748	-0.0315171	0.374748	2.10078	3.06078	0.657056	0.4843	0.214844	0.4843
477		1.3298	0.70757	0.70757	1.03423	1.04139	1.04139	2.65662	0.146128	-0.619789	1.70475	0.563481	0.232996	0.978637	0.451786	0.451786	4.76268	3.66949	1.88309	0.943989	0.264818	0.264818	0.117271	-0.0604807	0.130334	0.882525	0.772322	-0.05061	0.98945	0.752816	0.999565	0.854306	0.535294	-0.102373	1.031	0.498311	0.651278	3.22742	1.84392	0.678518	1.74554	1.40071	0.374748	3.66745	3.66745	2.65594	1.45682	0.652246	0.4843
478	mock	0.70757	0.70757	0.70757	0.569374	1.04139	1.04139	2.18611	-0.107905	-0.107905	0.503791	0.232996	-0.886057	0.30103	0.451786	0.451786	2.06621	1.60692	1.5302	0.717671	0.264818	0.264818	-0.207608	0.130334	0.130334	0.50515	0.0211893	0.429752	0.999565	0.999565	0.999565	0.318063	-0.318759	-0.318759	0.945961	0.437751	0.498311	1.11826	0.889862	0.889862	0.52763	0.374748	0.374748	3.66745	0.657056	0.804821	0.978637	0.4843	0.4843
479		1.3962	0.70757	1.46538	1.28466	1.04139	1.04139	3.50515	1.3092	0.332438	0.346353	0.232996	0.813581	1.20249	0.451786	0.0128372	4.76268	3.33957	3.57807	1.42765	0.264818	0.264818	0.0863598	0.071882	0.0211893	0.939519	0.62941	0.655138	0.847573	0.167317	0.694605	0.869232	0.517196	0.729974	1.45743	0.526339	0.651278	3.84055	1.85667	1.63629	1.97304	1.2307	1.80448	3.66745	3.66745	3.66745	1.8592	0.718502	0.859138
480		1.10755	0.70757	0.70757	0.988559	0.158362	0.905796	3.50515	0.720986	-0.0705811	1.11227	0.52763	0.071882	0.932981	0.961421	0.451786	4.76268	4.76268	2.8204	1.30298	0.264818	0.264818	0.170262	0.103804	-0.229148	0.87564	0.733197	0.655138	1.07664	0.814248	0.999565	0.805501	0.61066	0.481443	1.34772	1.01745	1.33041	3.36657	3.02994	0.883093	1.77981	0.830589	1.0607	3.66745	3.66745	3.66745	1.3995	0.962369	0.667453
407		1.84887	2.05549	0.74351	1.02407	0.783189	0.596597	2.95251	-0.30103	-0.552842	0.0128372	-0.0315171	-0.0757207	0.699838	0.451786	0.451786	4.76268	1.14613	1.14613	0.334454	-0.508638	-0.420216	-0.119186	0.130334	0.130334	0.531479	0.429752	0.429752	0.751279	0.999565	0.999565	0.421604	0.592177	0.592177	1.39287	1.24254	0.198657	2.48841	1.16761	0.287802	1.69073	1.02979	0.374748	3.66745	5.23449	0.158362	1.04766	-0.408935	0.4843
408		0.582063	1.16406	1.13033	-0.0457575	0.596597	0.846955	-0.508638	-0.275724	-0.275724	0.0374265	-0.107905	-0.142668	0.451786	0.451786	0.451786	1.14613	1.51534	4.76268	-0.318759	-0.537602	-0.443697	0.130334	0.130334	0.130334	0.429752	0.240549	0.380211	0.999565	0.999565	0.999565	0.592177	0.245513	0.176091	0.344392	0.641474	1.18921	-0.0555173	0.287802	0.972666	-0.677781	1.3483	1.94586	2.02189	3.66745	3.66745	0.4843	0.754348	0.523746
409		1.05576	0.74351	0.74351	0.703291	0.428135	0.703291	1.00217	-0.657577	-0.619789	-0.346787	-0.0177288	0.0128372	0.451786	0.451786	0.451786	4.76268	1.14613	1.14613	-0.337242	-0.455932	-0.356547	0.130334	0.130334	0.130334	0.634477	0.429752	0.429752	0.488551	0.999565	0.999565	0.460898	0.592177	0.592177	1.24254	0.198657	0.436163	2.1907	0.152288	-0.0555173	3.04736	0.0791812	-1.1549	3.66745	1.58636	0.695482	1.1176	0.4843	0.4843
[truncated: 72 more columns]
