# Supplementary material for: A replicon RNA vaccine can induce durable protective immunity from SARS-CoV-2 in nonhuman primates after neutralizing antibodies have waned
Source: PLoS Pathog. 2023 Apr 19;19(4):e1011298. doi: 10.1371/journal.ppat.1011298 (PMC10150980; doi:10.1371/journal.ppat.1011298)
Supplement: S5 Table — (XLSX) [file ppat.1011298.s010.xlsx]

## Sheet: S5 Table
Wilcoxon Test: Fold Changed Log Transformed BAL Cytokines compared between groups
Analyte	DPI	Unadjusted P-Value
G-CSF	3	0.242149
	5	0.0623962
	7	0.384693
GM-CSF	3	0.472769
	5	0.643615
	7	0.512995
IFNα	3	0.106198
	5	0.33239
	7	0.0231012
IFNγ	3	0.438074
	5	1
	7	0.474748
IL-1β	3	0.840076
	5	0.203737
	7	0.312321
IL-1RA	3	0.614885
	5	1
	7	0.25339
IL-10	3	0.219524
	5	0.590933
	7	0.501166
IL-12p40	3	0.667569
	5	1
	7	0.0879052
IL-15	3	0.475729
	5	0.787882
	7	0.0623962
IL-18	3	1
	5	0.940034
	7	0.312321
IL-4	3	0.896713
	5	1
	7	0.736624
IL-5	3	0.0386527
	5	0.271963
	7	0.437063
IL-6	3	0.572761
	5	0.69822
	7	0.558671
IL-8	3	0.559545
	5	0.433479
	7	0.448308
MCP-1	3	0.41878
	5	0.280087
	7	0.285238
MIP-1α	3	0.695335
	5	0.459348
	7	0.114157
MIP-1β	3	0.84578
	5	0.598476
	7	0.195782
TGFα	3	0.038167
	5	0.83224
	7	1
TNFα	3	0.195227
	5	0.244239
	7	0.244239
VEGF-A	3	0.572761
	5	0.360825
	7	0.128916
