# Supplementary material for: A replicon RNA vaccine can induce durable protective immunity from SARS-CoV-2 in nonhuman primates after neutralizing antibodies have waned
Source: PLoS Pathog. 2023 Apr 19;19(4):e1011298. doi: 10.1371/journal.ppat.1011298 (PMC10150980; doi:10.1371/journal.ppat.1011298)
Supplement: S6 Table — (XLSX) [file ppat.1011298.s011.xlsx]

## Sheet: S6 Table
Spearman Correlation:Log Transformed BAL Cytokines vs AUC Clinical Score
Analyte	DPI	r-value	Unadjusted P-Value
G-CSF	3	0.315907	0.268164
	5	0.577738	0.0321789
	7	0.290747	0.309217
GM-CSF	3	-0.265926	0.353758
	5	0.491031	0.0765695
	7	0.30572	0.283685
IFNα	3	0.453544	0.104435
	5	0.338499	0.234332
	7	0.502222	0.0692805
IFNγ	3	-0.0707972	0.80909
	5	-0.0332595	0.910072
	7	-0.209121	0.46842
IL-1β	3	0.0817551	0.779346
	5	0.329983	0.296703
	7	-0.449691	0.0714286
IL-1RA	3	0.216543	0.451005
	5	0.156134	0.589245
	7	0.42439	0.13025
IL-10	3	0.283189	0.323171
	5	0.0494547	0.865583
	7	0.028787	0.922225
IL-12p40	3	0.0257325	0.930902
	5	0.103807	0.723776
	7	-0.507392	0.0622711
IL-15	3	0.235294	0.414413
	5	-0.0587255	0.841517
	7	0.165406	0.570026
IL-18	3	-0.196124	0.49841
	5	-0.234376	0.41772
	7	-0.449691	0.0714286
IL-4	3	0.117778	0.685908
	5	-0.289367	0.311687
	7	-0.0667859	0.819174
IL-5	3	0.422571	0.132498
	5	-0.0685847	0.814933
	7	0.261641	0.361844
IL-6	3	0.258567	0.36863
	5	0.108408	0.709822
	7	0.122358	0.67359
IL-8	3	0.419534	0.135806
	5	0.130728	0.652436
	7	0.379956	0.181074
MCP-1	3	0.210382	0.466825
	5	0.336287	0.237003
	7	0.516782	0.0608327
MIP-1α	3	0.236875	0.40961
	5	0.329324	0.248131
	7	0.126202	0.669505
MIP-1β	3	0.208657	0.470399
	5	-0.0489356	0.871462
	7	0.238064	0.411089
TGFα	3	0.502943	0.0683363
	5	0.177683	0.565934
	7	-0.141421	0.681319
TNFα	3	0.384702	0.173348
	5	0.265782	0.354165
	7	0.431896	0.123401
VEGF-A	3	0.156908	0.589111
	5	0.241345	0.400643
	7	0.438481	0.117639
